# Supplementary material for: New insights into the mechanisms involved in B-type natriuretic peptide elevation and its prognostic value in septic patients
Source: Crit Care. 2014 May 9;18(3):R94. doi: 10.1186/cc13864 (PMC4075117; doi:10.1186/cc13864)
Supplement: Additional file 4 — Clinical determinants of BNP in septic shock patients (N = 30). [file cc13864-S4.xlsx]

## Sheet: Φύλλο1
	Clinical determinants of BNP	Univariate linear regression analysis				Multivariate linear regression analysis
		r	R2	P		B (95%CI)	b	P
BNP (day 1)	Maximum SOFA	0.692	0.480	<0.001		58.8 (-6 - 124)	0.254	0.075
	Noradrenaline dose	0.814	0.663	<0.001		27.7 (13 - 124)	0.579	0.001
	CVP	0.437	0.191	0.016		42.2 (0 - 124)	0.224	0.05
	LVEF	-0.491	0.241	0.006		2.4 (-14 - 124)	0.054	0.76
	RVEF	-0.471	0.222	0.009		-6.2 (-36 - 124)	-0.073	0.665
BNP (day 2)	APACHE II	0.386	0.149	0.035		50.9 (0 - 102)	0.289	0.05
	Maximum SOFA	0.651	0.424	<0.001		113.3 (29 - 198)	0.362	0.011
	CVP/PCWP	0.425	0.181	0.024		1956 (0 - 3735)	0.310	0.033
	LVEF	-0.578	0.334	0.001		-20.5 (-47 – 5.9)	-0.325	0.122
	RVEF	-0.462	0.214	0.01		4.6 (-38 - 47)	0.039	0.825
BNP (day 3)	APACHE II	0.521	0.271	0.005		35.2 (-12 - 83)	0.224	0.138
	Maximum SOFA	0.746	0.556	<0.001		122 (9 - 235)	0.431	0.036
	Noradrenaline dose	0.680	0.462	<0.001		12.8 (-13 - 39)	0.199	0.316
	LVEF	-0.596	0.355	0.001		-7.8 (-33 – 17)	-0.141	0.527
	RVEF	-0.522	0.272	0.005		-4.9 (-51 - 41)	-0.045	0.825
BNP (day 4)	APACHE II	0.629	0.396	0.002		50.2 (-12 - 113)	0.297	0.109
	Maximum SOFA	0.750	0.563	<0.001		97.3 (-27 - 221)	0.363	0.117
	Noradrenaline dose	0.763	0.582	<0.001		19.8 (-13 - 53)	0.292	0.221
	LVEF	-0.542	0.294	0.009		6.6 (-22 – 35)	0.115	0.631
	RVEF	-0.510	0.260	0.015		-22.4 (-73 - 28)	-0.195	0.362
BNP (day 5)	APACHE II	0.598	0.358	0.007		56.4(-5.6 - 118)	0.337	0.071
	Maximum SOFA	0.760	0.557	<0.001		133.8(19 - 249)	0.567	0.026
	Noradrenaline dose	0.669	0.448	0.002		-4(-41 - 33)	-0.060	0.817
	LVEF	-0.670	0.449	0.002		-1.42(-30 - 28)	-0.028	0.917
	RVEF	-0.580	0.336	0.009		-23.4(-68 - 21)	-0.237	0.278
BNP= B-type natriuretic peptide; r=Pearson’s correlation coefficient; R2= coefficient of determination; B,b= unstandardized and standardized beta coefficients; CI= confidence interval; APACHE II=Acute Physiology and Chronic Health Evaluation Score II; SOFA= Sequential Organ Failure Assessment score; Noradrenaline dose= peak noradrenaline dose on day1; CVP= central venous pressure; PCWP= pulmonary…
