# Supplementary material for: New insights into the mechanisms involved in B-type natriuretic peptide elevation and its prognostic value in septic patients
Source: Crit Care. 2014 May 9;18(3):R94. doi: 10.1186/cc13864 (PMC4075117; doi:10.1186/cc13864)
Supplement: Additional file 5 — Comparison of the characteristics of the patients who survived and those who did not survive up to day 28. [file cc13864-S5.xlsx]

## Sheet: Φύλλο1
Characteristics	28-days survivors		28-day non-survivors	P
	(N=22)		(N=20)
Age	57.95 (2.13)		62.8 (2.17)	0.12
Sex [male(%)/female(%)]	15 (68.2)/7(31.8)		11 (55)/9(45)	0.380
Admitting diagnosis
Medical critical state	14 (63.6)		15 (75)
Surgical critical state	5 (22.7)		5 (25)
Multiple trauma	3 (13.6)		0 (0)
APACHE II, day1	16.5 (0.83)		20.55 (0.94)	0.002
Peak noradrenaline dose, μg/min (day1)	9.18 (2.26)		19.5 (3.15)	0.01
Fluid balance, mL(day1)	4697 (413)		4473 (260)	0.656
Renal failure (day1)	6 (27)		5 (25)	0.867
Total maximum SOFA score	9.32 (0.54)		11.25 (0.47)	0.011
PO2/FIO2	338.9 (15.7)		365.9 (14.7)	0.22
pH	7.403(0.008)		7.397 (0.01)	0.675
PEEP, mmHg	5.95 (0.14)		5.9 (0.18)	0.808
CVP, mmHg (day1)	10.18 (0.42)		9.45 (0.71)	0.371
CVP, mmHg (day2)	9.86 (0.37)		9.72 (0.52)	0.822
CVP, mmHg (day3)	10.74 (0.49)		10.87 (0.82)	0.888
PCWP, mmHg (day1)	12.14 (0.64)		12.75 (0.76)	0.539
PCWP, mmHg (day2)	13.41 (0.54)		14.30 (0.61)	0.280
PCWP, mmHg (day3)	13.69 (0.51)		13.69 (0.56)	0.994
mABP, mmHg	72.5 (1.8)		68.95 (2)	0.193
mPAP, mmHg	24 (0.77)		24.05 ( 0.9)	0.966
PVRI, dyn.sec.cm-5.m2	226.9 (23.2)		193.7 (15.3)	0.249
SVRI, dyn.sec.cm-5.m2	1173.9 (54.6)		1035.9 (47.2)	0.065
CI, L/min/m2	4.39 (0.19)		4.68 (0.14)	0.243
SVI , mL/m2	41.1 (2.1)		40.1 (1.5)	0.697
LVSWI, g.m.m-2	33.86 (2.1)		30.65 (1.5)	0.235
RVEF, %	36.59 (1.19)		30.75 (1.17)	0.001
LVEF, %	64.36 (2.88)		61.15 (1.99)	0.373
BNP, pg/mL (day1)	732.4 (122.5)		1099.5 (133.8)	0.049
BNP, pg/mL (day2)	843.7 (188.6)		1113.2 (143.1)	0.269
BNP, pg/mL (day3)	708.6 (151.1)		975.8 (161.2)	0.238
BNP, pg/mL (day4)	578.4 (131.9)		960.5 (209.8)	0.115
BNP, pg/mL (day5)	478.7 (119.9)		816.7 (184.9)	0.138
Continuous data are presented as means±SE, categorical data as n(%).
APACHE II= Acute Physiology and Chronic Health Evaluation Score II; Renal failure= creatinine level≥2mg/dL or requirement for continuous renal substitution therapy; SOFA score= Sequential Organ Failure Assessment score; PaO2= partial pressure of oxygen; FIO2= fraction of inspired oxygen; PEEP= positive end-expiratory pressure; CVP= central venous pressure; PCWP= pulmonary capillary wedge pressure…
