# Supplementary material for: New insights into the mechanisms involved in B-type natriuretic peptide elevation and its prognostic value in septic patients
Source: Crit Care. 2014 May 9;18(3):R94. doi: 10.1186/cc13864 (PMC4075117; doi:10.1186/cc13864)
Supplement: Additional file 7 — The diagnostic performance of daily BNP measurements in predicting 28-day mortality. [file cc13864-S7.xlsx]

## Sheet: Φύλλο1
	BNP cutoff, pg/mL	AUC± SE	95% CI	Se (%)	Sp (%)	P value
Critical sepsis overall (N=42)
BNP on day1	800	0.7 ±0.08	0.54-0.86	65	64	0.030
BNP on day2	840	0.68 ±0.08	0.52-0.84	65	64	0.044
BNP on day3	835	0.65 ±0.09	0.48-0.83	65	64	0.106
BNP on day4	445	0.67 ±0.10	0.46-0.87	75	64	0.109
BNP on day5	501	0.68 ±0.13	0.43-0.93	67	82	0.117
Septic shock (N=30)
BNP on day1	1128	0.6 ±0.11	0.39-0.81	53	69	0.357
BNP on day2	1215	0.61 ±0.11	0.4-0.82	59	69	0.325
BNP on day3	937	0.58 ±0.11	0.36-0.81	57	61	0.467
BNP on day4	1145	0.62 ±0.14	0.34-0.89	56	92	0.367
BNP on day5	1230	0.69 ±0.16	0.37-1	67	92	0.203
BNP=B-type natriuretic peptide; AUC= Area Under the Curve; SE= Standard Error; CI= confidence interval; Se (%)= sensitivity (%); Sp (%)= specificity (%)
